# Supplementary material for: Selective Serotonin Reuptake Inhibitor Pharmacokinetics During Pregnancy: Clinical and Research Implications
Source: Front Pharmacol. 2022 Feb 25;13:833217. doi: 10.3389/fphar.2022.833217 (PMC8916222; doi:10.3389/fphar.2022.833217)
Supplement: Supplementary file 2 [file DataSheet2.xlsx]

## Sheet: Escitalopram
Pre-pregnancy							2nd Trimester							3rd Trimester
Time	PM	IM	NM	RM	UM		Time	PM	IM	NM	RM	UM		Time	PM	IM	NM	RM	UM
-7	50.589	29.303	16.399	10.503	6.6013		140	46.001	46.001	46.001	33.394	23.425		231	41.876	41.876	41.876	37.157	26.231
-6.965	58.221	36.942	24.055	18.171	14.278		140.047	55.141	55.141	55.141	42.54	32.578		231.047	51.017	51.017	51.017	46.301	35.381
-6.93	61.798	40.492	27.573	21.653	17.708		140.093	58.342	58.342	58.342	45.721	35.73		231.093	54.214	54.214	54.214	49.489	38.543
-6.895	63.307	41.96	28.988	23.012	18.992		140.14	59.128	59.128	59.128	46.478	36.448		231.14	54.992	54.992	54.992	50.257	39.275
-6.86	63.763	42.37	29.338	23.301	19.21		140.187	58.935	58.935	58.935	46.257	36.186		231.187	54.791	54.791	54.791	50.045	39.027
-6.825	63.684	42.245	29.155	23.057	18.881		140.233	58.35	58.35	58.35	45.645	35.539		231.233	54.198	54.198	54.198	49.443	38.392
-6.79	63.336	41.853	28.707	22.555	18.31		140.28	57.612	57.612	57.612	44.885	34.747		231.28	53.454	53.454	53.454	48.691	37.611
-6.755	62.853	41.329	28.134	21.933	17.629		140.327	56.82	56.82	56.82	44.073	33.911		231.327	52.656	52.656	52.656	47.886	36.783
-6.72	62.304	40.743	27.505	21.263	16.909		140.373	56.012	56.012	56.012	43.25	33.069		231.373	51.844	51.844	51.844	47.068	35.947
-6.685	61.724	40.13	26.855	20.579	16.187		140.42	55.204	55.204	55.204	42.432	32.237		231.42	51.034	51.034	51.034	46.253	35.12
-6.65	61.132	39.509	26.204	19.901	15.479		140.467	54.404	54.404	54.404	41.625	31.422		231.467	50.231	50.231	50.231	45.449	34.308
-6.615	60.536	38.888	25.56	19.237	14.793		140.513	53.614	53.614	53.614	40.831	30.626		231.513	49.44	49.44	49.44	44.656	33.512
-6.58	59.941	38.273	24.927	18.59	14.133		140.56	52.834	52.834	52.834	40.052	29.849		231.56	48.66	48.66	48.66	43.876	32.734
-6.545	59.35	37.665	24.307	17.962	13.501		140.607	52.066	52.066	52.066	39.287	29.092		231.607	47.892	47.892	47.892	43.11	31.974
-6.51	58.763	37.065	23.702	17.355	12.896		140.653	51.308	51.308	51.308	38.537	28.354		231.653	47.137	47.137	47.137	42.357	31.232
-6.475	58.181	36.473	23.11	16.767	12.317		140.7	50.562	50.562	50.562	37.802	27.634		231.7	46.393	46.393	46.393	41.617	30.507
-6.44	57.604	35.891	22.533	16.199	11.763		140.747	49.826	49.826	49.826	37.08	26.933		231.747	45.661	45.661	45.661	40.891	29.799
-6.405	57.034	35.319	21.971	15.65	11.235		140.793	49.102	49.102	49.102	36.372	26.25		231.793	44.941	44.941	44.941	40.176	29.107
-6.37	56.469	34.755	21.423	15.12	10.73		140.84	48.387	48.387	48.387	35.678	25.584		231.84	44.232	44.232	44.232	39.475	28.431
-6.335	55.909	34.201	20.888	14.608	10.248		140.887	47.683	47.683	47.683	34.996	24.934		231.887	43.534	43.534	43.534	38.785	27.771
-6.3	55.355	33.655	20.367	14.113	9.7881		140.933	46.99	46.99	46.99	34.328	24.302		231.933	42.847	42.847	42.847	38.108	27.126
-6.265	54.807	33.118	19.858	13.635	9.3485		140.98	46.306	46.306	46.306	33.673	23.685		231.98	42.171	42.171	42.171	37.443	26.496
-6.23	54.264	32.59	19.363	13.173	8.9286		141.027	46.016	46.016	46.016	33.396	23.426		232.027	41.884	41.884	41.884	37.161	26.231
-6.195	53.726	32.07	18.879	12.726	8.5275		141.073	57.417	57.417	57.417	44.793	34.816		232.073	53.284	53.284	53.284	48.559	37.624
-6.16	53.194	31.558	18.408	12.295	8.1445		141.12	58.982	58.982	58.982	46.331	36.317		232.12	54.842	54.842	54.842	50.107	39.138
-6.125	52.667	31.054	17.949	11.879	7.7787		141.167	59.151	59.151	59.151	46.486	36.452		232.167	55.007	55.007	55.007	50.267	39.279
-6.09	52.145	30.559	17.501	11.476	7.4293		141.213	58.643	58.643	58.643	45.936	35.843		232.213	54.488	54.488	54.488	49.732	38.691
-6.055	51.628	30.071	17.064	11.087	7.0956		141.26	57.953	57.953	57.953	45.222	35.096		232.26	53.791	53.791	53.791	49.026	37.955
-6.02	51.117	29.591	16.638	10.712	6.7769		141.307	57.177	57.177	57.177	44.425	34.272		232.307	53.009	53.009	53.009	48.237	37.14
-5.985	50.827	29.321	16.399	10.503	6.6012		141.353	56.372	56.372	56.372	43.604	33.429		232.353	52.2	52.2	52.2	47.421	36.305
-5.95	60.339	38.833	25.92	20.024	16.113		141.4	55.564	55.564	55.564	42.783	32.592		232.4	51.387	51.387	51.387	46.604	35.473
-5.915	62.855	41.317	28.361	22.418	18.443		141.447	54.76	54.76	54.76	41.97	31.769		232.447	50.581	50.581	50.581	45.795	34.654
-5.88	63.823	42.243	29.23	23.227	19.173		141.493	53.965	53.965	53.965	41.171	30.965		232.493	49.785	49.785	49.785	44.997	33.851
-5.845	64.003	42.392	29.339	23.295	19.188		141.54	53.18	53.18	53.18	40.385	30.179		232.54	48.999	48.999	48.999	44.211	33.065
-5.81	63.784	42.116	28.985	22.863	18.657		141.587	52.406	52.406	52.406	39.614	29.414		232.587	48.226	48.226	48.226	43.439	32.298
-5.775	63.363	41.655	28.472	22.298	18.026		141.633	51.644	51.644	51.644	38.858	28.667		232.633	47.465	47.465	47.465	42.68	31.548
-5.74	62.844	41.098	27.869	21.649	17.323		141.68	50.893	50.893	50.893	38.116	27.94		232.68	46.716	46.716	46.716	41.935	30.815
-5.705	62.276	40.497	27.228	20.97	16.599		141.727	50.152	50.152	50.152	37.388	27.231		232.727	45.979	45.979	45.979	41.203	30.1
-5.67	61.688	39.879	26.576	20.287	15.881		141.773	49.423	49.423	49.423	36.674	26.54		232.773	45.254	45.254	45.254	40.483	29.401
-5.635	61.091	39.257	25.927	19.614	15.182		141.82	48.704	48.704	48.704	35.974	25.867		232.82	44.54	44.54	44.54	39.776	28.718
-5.6	60.493	38.638	25.287	18.957	14.507		141.867	47.995	47.995	47.995	35.288	25.21		232.867	43.837	43.837	43.837	39.081	28.052
-5.565	59.897	38.025	24.66	18.318	13.859		141.913	47.297	47.297	47.297	34.614	24.571		232.913	43.146	43.146	43.146	38.399	27.4
-5.53	59.306	37.42	24.046	17.7	13.238		141.96	46.609	46.609	46.609	33.953	23.947		232.96	42.465	42.465	42.465	37.728	26.764
-5.495	58.719	36.824	23.447	17.101	12.644		142.007	46.027	46.027	46.027	33.397	23.426		233.007	41.89	41.89	41.89	37.163	26.231
-5.46	58.137	36.237	22.862	16.521	12.077		142.053	55.87	55.87	55.87	43.244	33.277		233.053	51.734	51.734	51.734	47.008	36.081
-5.425	57.561	35.658	22.291	15.962	11.534		142.1	58.58	58.58	58.58	45.932	35.933		233.1	54.438	54.438	54.438	49.704	38.748
-5.39	56.991	35.089	21.735	15.421	11.016		142.147	59.166	59.166	59.166	46.489	36.451		233.147	55.016	55.016	55.016	50.272	39.28
-5.355	56.426	34.529	21.192	14.898	10.521		142.193	58.893	58.893	58.893	46.187	36.109		233.193	54.735	54.735	54.735	49.98	38.952
-5.32	55.867	33.979	20.663	14.394	10.049		142.24	58.276	58.276	58.276	45.544	35.431		233.24	54.111	54.111	54.111	49.346	38.286
-5.285	55.314	33.436	20.147	13.906	9.5973		142.287	57.526	57.526	57.526	44.772	34.629		233.287	53.355	53.355	53.355	48.582	37.494
-5.25	54.766	32.903	19.645	13.435	9.1662		142.333	56.729	56.729	56.729	43.957	33.79		233.333	52.553	52.553	52.553	47.774	36.663
-5.215	54.223	32.378	19.154	12.98	8.7545		142.38	55.92	55.92	55.92	43.135	32.949		233.38	51.74	51.74	51.74	46.956	35.828
-5.18	53.686	31.861	18.676	12.54	8.3613		142.427	55.113	55.113	55.113	42.318	32.12		233.427	50.93	50.93	50.93	46.142	35.003
-5.145	53.154	31.353	18.21	12.115	7.9857		142.473	54.314	54.314	54.314	41.513	31.307		233.473	50.129	50.129	50.129	45.339	34.193
-5.11	52.627	30.853	17.756	11.705	7.627		142.52	53.524	53.524	53.524	40.721	30.514		233.52	49.339	49.339	49.339	44.548	33.4
-5.075	52.106	30.36	17.312	11.308	7.2844		142.567	52.746	52.746	52.746	39.943	29.739		233.567	48.561	48.561	48.561	43.77	32.624
-5.04	51.589	29.876	16.88	10.925	6.9572		142.613	51.979	51.979	51.979	39.181	28.985		233.613	47.794	47.794	47.794	43.006	31.867
-5.005	51.078	29.399	16.459	10.555	6.6447		142.66	51.222	51.222	51.222	38.433	28.249		233.66	47.04	47.04	47.04	42.255	31.127
-4.97	51.006	29.332	16.4	10.503	6.6013		142.707	50.477	50.477	50.477	37.699	27.533		233.707	46.298	46.298	46.298	41.517	30.404
-4.935	61.856	40.173	27.233	21.32	17.384		142.753	49.743	49.743	49.743	36.979	26.834		233.753	45.568	45.568	45.568	40.792	29.698
-4.9	63.578	41.859	28.868	22.901	18.892		142.8	49.019	49.019	49.019	36.273	26.153		233.8	44.849	44.849	44.849	40.079	29.009
-4.865	64.14	42.379	29.33	23.301	19.213		142.847	48.306	48.306	48.306	35.581	25.49		233.847	44.141	44.141	44.141	39.379	28.335
-4.83	64.166	42.31	29.202	23.113	18.947		142.893	47.604	47.604	47.604	34.902	24.843		233.893	43.445	43.445	43.445	38.691	27.678
-4.795	63.79	41.945	28.782	22.636	18.401		142.94	46.911	46.911	46.911	34.235	24.212		233.94	42.759	42.759	42.759	38.016	27.035
-4.76	63.316	41.434	28.221	22.026	17.73		142.987	46.229	46.229	46.229	33.582	23.598		233.987	42.085	42.085	42.085	37.352	26.407
-4.725	62.77	40.854	27.597	21.36	17.013		143.033	46.035	46.035	46.035	33.397	23.425		234.033	41.894	41.894	41.894	37.164	26.231
-4.69	62.19	40.243	26.949	20.677	16.289		143.08	57.807	57.807	57.807	45.162	35.178		234.08	53.663	53.663	53.663	48.931	37.988
-4.655	61.595	39.622	26.297	19.997	15.578		143.127	59.077	59.077	59.077	46.405	36.384		234.127	54.926	54.926	54.926	50.184	39.206
-4.62	60.995	39	25.652	19.331	14.889		143.173	59.174	59.174	59.174	46.488	36.446		234.173	55.02	55.02	55.02	50.272	39.276
-4.585	60.396	38.384	25.017	18.681	14.226		143.22	58.572	58.572	58.572	45.844	35.745		234.22	54.406	54.406	54.406	49.643	38.595
-4.55	59.801	37.774	24.395	18.051	13.59		143.267	57.864	57.864	57.864	45.112	34.981		234.267	53.691	53.691	53.691	48.92	37.841
-4.515	59.21	37.173	23.788	17.441	12.981		143.313	57.08	57.08	57.08	44.31	34.151		234.313	52.903	52.903	52.903	48.124	37.021
-4.48	58.623	36.58	23.194	16.85	12.398		143.36	56.274	56.274	56.274	43.487	33.309		234.36	52.092	52.092	52.092	47.307	36.185
-4.445	58.042	35.996	22.615	16.279	11.841		143.407	55.465	55.465	55.465	42.667	32.473		234.407	51.28	51.28	51.28	46.491	35.355
-4.41	57.467	35.422	22.051	15.727	11.309		143.453	54.662	54.662	54.662	41.856	31.653		234.453	50.475	50.475	50.475	45.683	34.538
-4.375	56.898	34.856	21.5	15.195	10.801		143.5	53.869	53.869	53.869	41.059	30.852		234.5	49.68	49.68	49.68	44.887	33.738
-4.34	56.334	34.3	20.964	14.68	10.316		143.547	53.085	53.085	53.085	40.275	30.069		234.547	48.896	48.896	48.896	44.103	32.955
-4.305	55.776	33.753	20.44	14.182	9.8525		143.593	52.313	52.313	52.313	39.506	29.306		234.593	48.125	48.125	48.125	43.333	32.189
-4.27	55.223	33.214	19.93	13.702	9.41		143.64	51.552	51.552	51.552	38.752	28.562		234.64	47.365	47.365	47.365	42.576	31.442
-4.235	54.676	32.684	19.433	13.238	8.9873		143.687	50.802	50.802	50.802	38.012	27.838		234.687	46.618	46.618	46.618	41.832	30.712
-4.2	54.134	32.163	18.948	12.789	8.5836		143.733	50.063	50.063	50.063	37.286	27.131		234.733	45.883	45.883	45.883	41.102	29.999
-4.165	53.598	31.65	18.475	12.356	8.1981		143.78	49.335	49.335	49.335	36.575	26.443		234.78	45.159	45.159	45.159	40.384	29.303
-4.13	53.067	31.145	18.014	11.937	7.8298		143.827	48.617	48.617	48.617	35.876	25.772		234.827	44.446	44.446	44.446	39.679	28.622
-4.095	52.541	30.648	17.564	11.533	7.4781		143.873	47.91	47.91	47.91	35.191	25.118		234.873	43.745	43.745	43.745	38.986	27.958
-4.06	52.021	30.159	17.126	11.142	7.1422		143.92	47.213	47.213	47.213	34.52	24.481		234.92	43.055	43.055	43.055	38.305	27.309
-4.025	51.505	29.677	16.698	10.765	6.8214		143.967	46.526	46.526	46.526	33.861	23.859		234.967	42.375	42.375	42.375	37.636	26.674
-3.99	51.14	29.338	16.4	10.503	6.6012		144.013	46.041	46.041	46.041	33.398	23.425		235.013	41.897	41.897	41.897	37.165	26.231
-3.955	60.089	38.294	25.367	19.476	15.573		144.06	56.488	56.488	56.488	43.846	33.875		235.06	52.344	52.344	52.344	47.613	36.68
-3.92	62.922	41.1	28.133	22.198	18.234		144.107	58.766	58.766	58.766	46.1	36.096		235.107	54.615	54.615	54.615	49.876	38.912
-3.885	64.049	42.189	29.167	23.173	19.131		144.153	59.176	59.176	59.176	46.482	36.437		235.153	55.018	55.018	55.018	50.268	39.268
-3.85	64.309	42.407	29.337	23.302	19.206		144.2	58.832	58.832	58.832	46.11	36.026		235.2	54.666	54.666	54.666	49.906	38.87
-3.815	64.128	42.185	29.046	22.932	18.735		144.247	58.187	58.187	58.187	45.44	35.321		235.247	54.014	54.014	54.014	49.245	38.177
-3.78	63.726	41.744	28.553	22.385	18.122		144.293	57.426	57.426	57.426	44.658	34.51		235.293	53.248	53.248	53.248	48.471	37.377
-3.745	63.213	41.197	27.958	21.744	17.425		144.34	56.626	56.626	56.626	43.841	33.67		235.34	52.443	52.443	52.443	47.659	36.544
-3.71	62.648	40.6	27.321	21.068	16.702		144.387	55.817	55.817	55.817	43.018	32.83		235.387	51.63	51.63	51.63	46.841	35.71
-3.675	62.058	39.983	26.669	20.385	15.982		144.433	55.011	55.011	55.011	42.203	32.002		235.433	50.821	50.821	50.821	46.029	34.886
-3.64	61.459	39.361	26.02	19.71	15.28		144.48	54.213	54.213	54.213	41.399	31.193		235.48	50.022	50.022	50.022	45.227	34.079
-3.605	60.858	38.741	25.378	19.05	14.602		144.527	53.424	53.424	53.424	40.609	30.401		235.527	49.232	49.232	49.232	44.438	33.288
-3.57	60.26	38.127	24.749	18.408	13.95		144.573	52.647	52.647	52.647	39.834	29.63		235.573	48.456	48.456	48.456	43.661	32.515
-3.535	59.665	37.521	24.133	17.787	13.325		144.62	51.881	51.881	51.881	39.073	28.878		235.62	47.691	47.691	47.691	42.899	31.76
-3.5	59.074	36.923	23.532	17.185	12.728		144.667	51.126	51.126	51.126	38.327	28.145		235.667	46.939	46.939	46.939	42.15	31.022
-3.465	58.489	36.334	22.944	16.603	12.156		144.713	50.383	50.383	50.383	37.596	27.431		235.713	46.198	46.198	46.198	41.414	30.302
-3.43	57.91	35.754	22.372	16.04	11.61		144.76	49.65	49.65	49.65	36.878	26.735		235.76	45.469	45.469	45.469	40.69	29.599
-3.395	57.336	35.183	21.813	15.497	11.088		144.807	48.927	48.927	48.927	36.174	26.057		235.807	44.752	44.752	44.752	39.98	28.911
-3.36	56.768	34.622	21.269	14.972	10.59		144.853	48.216	48.216	48.216	35.483	25.396		235.853	44.046	44.046	44.046	39.282	28.24
-3.325	56.205	34.07	20.738	14.465	10.115		144.9	47.514	47.514	47.514	34.806	24.751		235.9	43.351	43.351	43.351	38.596	27.584
-3.29	55.648	33.526	20.22	13.974	9.6604		144.947	46.823	46.823	46.823	34.141	24.123		235.947	42.667	42.667	42.667	37.922	26.944
-3.255	55.097	32.991	19.716	13.501	9.2265		144.993	46.142	46.142	46.142	33.49	23.511		235.993	41.994	41.994	41.994	37.259	26.318
-3.22	54.551	32.465	19.224	13.044	8.812		145.04	46.045	46.045	46.045	33.397	23.425		236.04	41.898	41.898	41.898	37.166	26.23
-3.185	54.011	31.947	18.744	12.602	8.4162		145.087	58.127	58.127	58.127	45.469	35.48		236.087	53.978	53.978	53.978	49.241	38.292
-3.15	53.476	31.437	18.276	12.175	8.0382		145.133	59.139	59.139	59.139	46.454	36.426		236.133	54.982	54.982	54.982	50.236	39.251
-3.115	52.946	30.935	17.82	11.762	7.6772		145.18	59.173	59.173	59.173	46.473	36.255		236.18	55.012	55.012	55.012	50.26	39.256
-3.08	52.421	30.442	17.375	11.364	7.3323		145.227	58.488	58.488	58.488	45.748	35.643		236.227	54.316	54.316	54.316	49.549	38.494
-3.045	51.902	29.956	16.941	10.979	7.003		145.273	57.764	57.764	57.764	45	34.864		236.273	53.585	53.585	53.585	48.81	37.726
-3.01	51.387	29.478	16.518	10.607	6.6884		145.32	56.975	56.975	56.975	44.193	34.031		236.32	52.792	52.792	52.792	48.009	36.902
-2.975	51.241	29.343	16.4	10.503	6.6012		145.367	56.167	56.167	56.167	43.37	33.188		236.367	51.98	51.98	51.98	47.192	36.066
-2.94	61.692	39.792	26.847	20.94	17.014		145.413	55.359	55.359	55.359	42.551	32.355		236.413	51.168	51.168	51.168	46.376	35.237
-2.905	63.651	41.719	28.726	22.766	18.769		145.46	54.557	54.557	54.557	41.742	31.537		236.46	50.364	50.364	50.364	45.57	34.422
-2.87	64.333	42.361	29.31	23.29	19.213		145.507	53.765	53.765	53.765	40.946	30.738		236.507	49.571	49.571	49.571	44.775	33.625
-2.835	64.403	42.404	29.313	23.162	19.007		145.553	52.983	52.983	52.983	40.165	29.959		236.553	48.789	48.789	48.789	43.993	32.844
-2.8	64.07	42.019	28.853	22.715	18.489		145.6	52.212	52.212	52.212	39.398	29.198		236.6	48.019	48.019	48.019	43.225	32.081
-2.765	63.61	41.522	28.306	22.118	17.83		145.647	51.452	51.452	51.452	38.646	28.458		236.647	47.262	47.262	47.262	42.47	31.337
-2.73	63.069	40.949	27.688	21.457	17.116		145.693	50.704	50.704	50.704	37.908	27.735		236.693	46.516	46.516	46.516	41.728	30.609
-2.695	62.49	40.341	27.042	20.775	16.392		145.74	49.966	49.966	49.966	37.184	27.032		236.74	45.782	45.782	45.782	41	29.898
-2.66	61.894	39.72	26.39	20.094	15.679		145.787	49.239	49.239	49.239	36.474	26.346		236.787	45.06	45.06	45.06	40.284	29.204
-2.625	61.293	39.098	25.743	19.425	14.986		145.833	48.523	48.523	48.523	35.778	25.677		236.833	44.349	44.349	44.349	39.58	28.526
-2.59	60.692	38.481	25.107	18.773	14.319		145.88	47.817	47.817	47.817	35.095	25.026		236.88	43.649	43.649	43.649	38.889	27.864
-2.555	60.093	37.87	24.483	18.14	13.679		145.927	47.122	47.122	47.122	34.425	24.391		236.927	42.96	42.96	42.96	38.21	27.217
-2.52	59.5	37.267	23.874	17.527	13.066		145.973	46.436	46.436	46.436	33.768	23.772		236.973	42.283	42.283	42.283	37.542	26.585
-2.485	58.91	36.672	23.278	16.933	12.479		146.02	46.049	46.049	46.049	33.398	23.425		237.02	41.9	41.9	41.9	37.166	26.231
-2.45	58.326	36.087	22.697	16.359	11.919		146.067	57.011	57.011	57.011	44.359	34.384		237.067	52.862	52.862	52.862	48.128	37.191
-2.415	57.748	35.511	22.13	15.805	11.383		146.113	58.909	58.909	58.909	46.233	36.222		237.113	54.753	54.753	54.753	50.01	39.041
-2.38	57.176	34.945	21.578	15.269	10.872		146.16	59.165	59.165	59.165	46.47	36.439		237.16	55.002	55.002	55.002	50.253	39.265
-2.345	56.61	34.387	21.039	14.752	10.384		146.207	58.759	58.759	58.759	46.027	35.937		237.207	54.588	54.588	54.588	49.824	38.783
-2.31	56.049	33.839	20.514	14.252	9.9172		146.253	58.089	58.089	58.089	45.333	35.209		237.253	53.912	53.912	53.912	49.139	38.067
-2.275	55.494	33.299	20.002	13.769	9.4718		146.3	57.32	57.32	57.32	44.543	34.391		237.3	53.137	53.137	53.137	48.357	37.258
-2.24	54.944	32.767	19.503	13.303	9.0463		146.347	56.517	56.517	56.517	43.723	33.549		237.347	52.33	52.33	52.33	47.543	36.424
-2.205	54.399	32.244	19.016	12.852	8.64		146.393	55.708	55.708	55.708	42.901	32.71		237.393	51.517	51.517	51.517	46.725	35.591
-2.17	53.86	31.73	18.542	12.417	8.2519		146.44	54.902	54.902	54.902	42.087	31.886		237.44	50.709	50.709	50.709	45.915	34.77
-2.135	53.327	31.224	18.079	11.996	7.8813		146.487	54.106	54.106	54.106	41.286	31.079		237.487	49.911	49.911	49.911	45.115	33.965
-2.1	52.798	30.725	17.628	11.59	7.5273		146.533	53.319	53.319	53.319	40.498	30.29		237.533	49.124	49.124	49.124	44.327	33.176
-2.065	52.275	30.235	17.188	11.197	7.1892		146.58	52.543	52.543	52.543	39.725	29.522		237.58	48.349	48.349	48.349	43.553	32.406
-2.03	51.757	29.753	16.759	10.818	6.8663		146.627	51.779	51.779	51.779	38.966	28.772		237.627	47.586	47.586	47.586	42.792	31.653
-1.995	51.317	29.345	16.399	10.503	6.601		146.673	51.026	51.026	51.026	38.222	28.042		237.673	46.835	46.835	46.835	42.045	30.919
-1.96	59.64	37.679	24.748	18.861	14.963		146.72	50.283	50.283	50.283	37.493	27.331		237.72	46.096	46.096	46.096	41.311	30.201
-1.925	62.822	40.838	27.872	21.944	17.99		146.767	49.552	49.552	49.552	36.777	26.637		237.767	45.369	45.369	45.369	40.589	29.5
-1.89	64.127	42.107	29.087	23.102	19.071		146.813	48.831	48.831	48.831	36.075	25.962		237.813	44.653	44.653	44.653	39.88	28.815
-1.855	64.476	42.416	29.337	23.299	19.214		146.86	48.121	48.121	48.121	35.386	25.303		237.86	43.948	43.948	43.948	39.184	28.146
-1.82	64.339	42.24	29.103	22.997	18.81		146.907	47.421	47.421	47.421	34.71	24.661		237.907	43.255	43.255	43.255	38.499	27.492
-1.785	63.959	41.822	28.631	22.471	18.217		146.953	46.731	46.731	46.731	34.048	24.035		237.953	42.573	42.573	42.573	37.827	26.854
-1.75	63.456	41.285	28.046	21.839	17.527		147	46.051	46.051	46.051	33.398	23.425		238	41.901	41.901	41.901	37.166	26.23
-1.715	62.894	40.693	27.413	21.165	16.806
-1.68	62.305	40.078	26.763	20.482	16.084
-1.645	61.705	39.456	26.112	19.805	15.379
-1.61	61.103	38.835	25.469	19.143	14.697
-1.575	60.502	38.22	24.838	18.499	14.041
-1.54	59.905	37.612	24.22	17.874	13.413
-1.505	59.312	37.013	23.617	17.27	12.811
-1.47	58.725	36.423	23.027	16.685	12.236
-1.435	58.143	35.841	22.452	16.119	11.686
-1.4	57.567	35.27	21.892	15.573	11.161
-1.365	56.996	34.707	21.346	15.046	10.66
-1.33	56.432	34.153	20.813	14.536	10.181
-1.295	55.872	33.608	20.293	14.043	9.7239
-1.26	55.319	33.072	19.787	13.568	9.2871
-1.225	54.771	32.544	19.293	13.108	8.8699
-1.19	54.228	32.025	18.811	12.664	8.4715
-1.155	53.691	31.514	18.342	12.235	8.091
-1.12	53.159	31.011	17.884	11.82	7.7276
-1.085	52.632	30.516	17.438	11.42	7.3805
-1.05	52.111	30.029	17.002	11.033	7.049
-1.015	51.594	29.55	16.578	10.659	6.7324
-0.98	51.375	29.347	16.399	10.503	6.6011
-0.945	61.378	39.355	26.411	20.51	16.592
-0.91	63.599	41.547	28.557	22.606	18.62
-0.875	64.414	42.324	29.277	23.266	19.2
-0.84	64.533	42.417	29.33	23.278	19.061
-0.805	64.251	42.083	28.921	22.791	18.574
-0.77	63.807	41.603	28.39	22.208	17.928
-0.735	63.273	41.037	27.779	21.553	17.22
-0.7	62.696	40.433	27.135	20.872	16.495
-0.665	62.101	39.813	26.483	20.19	15.779
-0.63	61.499	39.191	25.835	19.519	15.084
-0.595	60.896	38.572	25.197	18.865	14.413
-0.56	60.296	37.96	24.571	18.229	13.769
-0.525	59.7	37.356	23.96	17.613	13.152
-0.49	59.11	36.761	23.362	17.017	12.562
-0.455	58.524	36.174	22.779	16.44	11.998
-0.42	57.944	35.597	22.211	15.883	11.459
-0.385	57.37	35.029	21.656	15.345	10.944
-0.35	56.802	34.47	21.116	14.825	10.452
-0.315	56.239	33.92	20.589	14.323	9.9829
-0.28	55.682	33.379	20.075	13.838	9.5345
-0.245	55.13	32.846	19.574	13.369	9.1062
-0.21	54.584	32.322	19.085	12.916	8.6972
-0.175	54.043	31.806	18.609	12.478	8.3066
-0.14	53.507	31.299	18.145	12.056	7.9335
-0.105	52.977	30.799	17.692	11.647	7.5771
-0.07	52.452	30.308	17.25	11.253	7.2368
-0.035	51.933	29.824	16.82	10.871	6.9117
0	51.418	29.348	16.4	10.503	6.6013

## Sheet: Fluoxetine+Norfluoxetine
Pre-pregnancy						2nd Trimester						3rd Trimester
Time	PM	IM	NM	UM		Time	PM	IM	NM	UM		Time	PM	IM	NM	UM
-7	158.567	273.587	286.364	405.554		140	143.096	185.255	193.848	276.892		231	131.215	161.348	169.752	244.443
-6.953	168.862	283.852	296.665	415.871		140.047	153.402	195.563	204.207	287.272		231.047	141.531	171.692	180.129	254.842
-6.907	174.929	289.893	302.684	421.882		140.093	159.459	201.576	210.198	293.231		231.093	147.581	177.711	186.11	260.764
-6.86	178.287	293.228	305.989	425.136		140.14	162.796	204.858	213.422	296.383		231.14	150.899	180.975	189.296	263.866
-6.813	179.909	294.833	307.534	426.64		140.187	164.389	206.388	214.877	297.763		231.187	152.468	182.48	190.704	265.188
-6.767	180.432	295.346	308.013	427.082		140.233	164.89	206.845	215.284	298.116		231.233	152.95	182.922	191.078	265.501
-6.72	180.2	295.104	307.701	426.706		140.28	164.621	206.505	214.838	297.589		231.28	152.65	182.539	190.596	264.896
-6.673	179.522	294.426	306.979	425.941		140.327	163.917	205.76	214.033	296.714		231.327	151.924	181.765	189.744	263.979
-6.627	178.545	293.444	305.96	424.886		140.373	162.915	204.721	212.946	295.58		231.373	150.902	180.713	188.628	262.811
-6.58	177.373	292.278	304.767	423.655		140.42	161.722	203.49	211.691	294.29		231.42	149.692	179.474	187.353	261.498
-6.533	176.074	290.975	303.445	422.324		140.467	160.406	202.153	210.324	292.921		231.467	148.362	178.135	185.983	260.106
-6.487	174.691	289.594	302.056	420.923		140.513	159.01	200.751	208.916	291.494		231.513	146.955	176.726	184.559	258.674
-6.44	173.253	288.152	300.614	419.489		140.56	157.563	199.299	207.472	290.061		231.56	145.502	175.283	183.116	257.236
-6.393	171.778	286.675	299.146	418.026		140.607	156.082	197.813	206.016	288.619		231.607	144.02	173.812	181.669	255.796
-6.347	170.28	285.172	297.662	416.554		140.653	154.583	196.323	204.548	287.184		231.653	142.52	172.34	180.226	254.381
-6.3	168.765	283.65	296.166	415.078		140.7	153.071	194.823	203.092	285.761		231.7	141.013	170.864	178.8	252.974
-6.253	167.242	282.123	294.663	413.6		140.747	151.553	193.328	201.651	284.351		231.747	139.502	169.387	177.374	251.595
-6.207	165.71	280.581	293.163	412.132		140.793	150.033	191.827	200.215	282.963		231.793	137.993	167.918	175.978	250.244
-6.16	164.177	279.036	291.667	410.664		140.84	148.512	190.332	198.783	281.587		231.84	136.487	166.468	174.59	248.909
-6.113	162.642	277.478	290.165	409.205		140.887	146.995	188.842	197.375	280.231		231.887	134.986	165.017	173.22	247.598
-6.067	161.108	275.928	288.667	407.755		140.933	145.482	187.357	195.969	278.903		231.933	133.493	163.574	171.866	246.319
-6.02	159.577	274.364	287.171	406.312		140.98	143.973	185.886	194.585	277.582		231.98	132.008	162.147	170.535	245.048
-5.973	158.92	273.703	286.536	405.691		141.027	143.328	185.258	193.996	277.015		232.027	131.374	161.535	169.966	244.505
-5.927	173.081	287.814	300.677	419.851		141.073	157.497	199.413	208.19	291.218		232.073	145.552	175.721	184.181	258.715
-5.88	177.452	292.172	304.996	424.137		141.12	161.851	203.711	212.443	295.419		232.12	149.891	180.016	188.401	262.873
-5.833	179.72	294.428	307.206	426.3		141.167	164.095	205.897	214.559	297.464		232.167	152.114	182.179	190.473	264.853
-5.787	180.64	295.332	308.058	427.1		141.213	164.987	206.733	215.309	298.137		232.213	152.982	182.98	191.186	265.479
-5.74	180.693	295.381	308.056	427.048		141.26	165.011	206.707	215.209	297.965		232.26	152.982	182.92	191.031	265.232
-5.693	180.188	294.872	307.5	426.446		141.307	164.477	206.118	214.555	297.247		232.307	152.425	182.32	190.348	264.477
-5.647	179.32	294.007	306.587	425.503		141.353	163.586	205.183	213.567	296.216		232.353	151.512	181.359	189.328	263.399
-5.6	178.218	292.902	305.461	424.336		141.4	162.462	204.028	212.373	294.982		232.4	150.371	180.195	188.11	262.128
-5.553	176.964	291.654	304.182	423.045		141.447	161.19	202.743	211.052	293.634		232.447	149.084	178.885	186.772	260.762
-5.507	175.609	290.294	302.82	421.669		141.493	159.821	201.358	209.655	292.232		232.493	147.704	177.501	185.367	259.342
-5.46	174.189	288.884	301.397	420.249		141.54	158.391	199.923	208.223	290.796		232.54	146.267	176.073	183.933	257.907
-5.413	172.726	287.421	299.941	418.795		141.587	156.921	198.449	206.773	289.356		232.587	144.793	174.611	182.489	256.466
-5.367	171.234	285.92	298.466	417.329		141.633	155.427	196.966	205.309	287.91		232.633	143.299	173.135	181.036	255.036
-5.32	169.722	284.408	296.967	415.857		141.68	153.917	195.462	203.844	286.484		232.68	141.792	171.654	179.6	253.634
-5.273	168.198	282.878	295.469	414.382		141.727	152.399	193.972	202.394	285.071		232.727	140.281	170.179	178.172	252.24
-5.227	166.667	281.343	293.974	412.907		141.773	150.877	192.466	200.958	283.671		232.773	138.769	168.703	176.755	250.875
-5.18	165.132	279.796	292.473	411.442		141.82	149.354	190.975	199.527	282.293		232.82	137.26	167.247	175.366	249.536
-5.133	163.595	278.245	290.966	409.976		141.867	147.834	189.48	198.101	280.926		232.867	135.756	165.789	173.986	248.213
-5.087	162.058	276.692	289.473	408.519		141.913	146.316	187.99	196.697	279.588		232.913	134.257	164.34	172.622	246.911
-5.04	160.522	275.135	287.973	407.08		141.96	144.804	186.514	195.305	278.257		232.96	132.768	162.908	171.283	245.64
-4.993	159.207	273.797	286.688	405.842		142.007	143.511	185.252	194.12	277.136		233.007	131.496	161.686	170.147	244.554
-4.947	170.577	285.135	298.064	417.234		142.053	154.894	196.634	205.552	288.588		233.053	142.891	173.104	181.597	256.024
-4.9	176.173	290.71	303.623	422.77		142.1	160.479	202.186	211.065	294.054		233.1	148.467	178.64	187.097	261.468
-4.853	179.227	293.753	306.617	425.722		142.147	163.512	205.167	213.975	296.908		233.147	151.482	181.601	189.966	264.261
-4.807	180.651	295.164	307.978	427.033		142.193	164.909	206.502	215.237	298.094		233.193	152.856	182.912	191.181	265.389
-4.76	181.074	295.59	308.36	427.378		142.24	165.312	206.864	215.547	298.225		233.24	153.241	183.249	191.35	265.463
-4.713	180.728	295.235	307.95	426.905		142.287	164.931	206.415	215.005	297.72		233.287	152.83	182.768	190.861	264.898
-4.667	179.994	294.502	307.175	426.088		142.333	164.172	205.618	214.15	296.797		233.333	152.05	181.943	189.971	263.934
-4.62	178.978	293.491	306.121	425.009		142.38	163.134	204.544	213.03	295.642		233.38	150.993	180.857	188.824	262.737
-4.573	177.779	292.289	304.904	423.766		142.427	161.916	203.3	211.755	294.334		233.427	149.76	179.596	187.528	261.407
-4.527	176.459	290.975	303.565	422.42		142.473	160.582	201.957	210.384	292.943		233.473	148.414	178.242	186.146	260.004
-4.48	175.062	289.589	302.163	421.009		142.52	159.173	200.533	208.957	291.518		233.52	146.996	176.822	184.714	258.566
-4.433	173.612	288.135	300.722	419.567		142.567	157.716	199.082	207.506	290.08		233.567	145.535	175.371	183.266	257.125
-4.387	172.128	286.657	299.247	418.107		142.613	156.229	197.599	206.045	288.634		233.613	144.047	173.903	181.814	255.692
-4.34	170.622	285.154	297.765	416.63		142.66	154.723	196.102	204.583	287.197		233.66	142.543	172.416	180.378	254.275
-4.293	169.1	283.623	296.264	415.159		142.707	153.206	194.606	203.133	285.781		233.707	141.032	170.946	178.939	252.876
-4.247	167.569	282.097	294.764	413.687		142.753	151.684	193.105	201.678	284.379		233.753	139.519	169.463	177.52	251.506
-4.2	166.034	280.546	293.259	412.224		142.8	150.16	191.609	200.248	282.988		233.8	138.007	168	176.121	250.153
-4.153	164.494	279.003	291.757	410.751		142.847	148.636	190.119	198.823	281.62		233.847	136.499	166.535	174.73	248.816
-4.107	162.954	277.447	290.259	409.298		142.893	147.116	188.623	197.411	280.261		233.893	134.997	165.09	173.357	247.513
-4.06	161.416	275.888	288.765	407.843		142.94	145.6	187.143	196.011	278.93		233.94	133.502	163.651	172.009	246.23
-4.013	159.879	274.326	287.273	406.405		142.987	144.089	185.666	194.622	277.614		233.987	132.016	162.22	170.674	244.957
-3.967	159.441	273.878	286.844	405.991		143.033	143.658	185.251	194.234	277.237		234.033	131.592	161.815	170.299	244.605
-3.92	174.384	288.788	301.772	420.937		143.08	158.611	200.193	209.199	292.217		234.08	146.555	176.776	185.282	259.577
-3.873	178.39	292.774	305.727	424.856		143.127	162.599	204.126	213.083	296.034		234.127	150.528	180.705	189.131	263.36
-3.827	180.423	294.796	307.704	426.785		143.173	164.608	206.079	214.965	297.843		234.173	152.517	182.624	190.968	265.102
-3.78	181.189	295.559	308.406	427.435		143.22	165.348	206.765	215.571	298.396		234.22	153.233	183.285	191.551	265.614
-3.733	181.142	295.509	308.307	427.287		143.267	165.274	206.642	215.37	298.1		234.267	153.135	183.128	191.282	265.239
-3.687	180.57	294.944	307.688	426.633		143.313	164.676	206	214.655	297.333		234.313	152.516	182.457	190.538	264.426
-3.64	179.658	294.036	306.743	425.65		143.36	163.741	205.024	213.638	296.266		234.36	151.561	181.466	189.481	263.313
-3.593	178.525	292.9	305.589	424.467		143.407	162.589	203.852	212.419	295.008		234.407	150.392	180.265	188.238	262.029
-3.547	177.249	291.63	304.291	423.158		143.453	161.297	202.538	211.082	293.646		234.453	149.087	178.948	186.886	260.651
-3.5	175.88	290.274	302.915	421.769		143.5	159.915	201.149	209.674	292.234		234.5	147.696	177.551	185.47	259.223
-3.453	174.448	288.839	301.491	420.341		143.547	158.474	199.705	208.234	290.803		234.547	146.249	176.105	184.03	257.783
-3.407	172.975	287.376	300.027	418.89		143.593	156.997	198.232	206.779	289.358		234.593	144.77	174.645	182.581	256.349
-3.36	171.475	285.875	298.545	417.418		143.64	155.497	196.743	205.309	287.919		234.64	143.271	173.164	181.135	254.917
-3.313	169.957	284.354	297.05	415.951		143.687	153.983	195.243	203.851	286.491		234.687	141.762	171.687	179.685	253.513
-3.267	168.427	282.826	295.556	414.472		143.733	152.461	193.747	202.397	285.076		234.733	140.248	170.208	178.265	252.128
-3.22	166.891	281.283	294.045	413.002		143.78	150.937	192.246	200.957	283.683		234.78	138.735	168.738	176.854	250.761
-3.173	165.352	279.737	292.549	411.532		143.827	149.411	190.75	199.533	282.303		234.827	137.224	167.267	175.453	249.42
-3.127	163.81	278.189	291.046	410.072		143.873	147.888	189.259	198.112	280.943		234.873	135.719	165.814	174.079	248.104
-3.08	162.269	276.627	289.547	408.62		143.92	146.368	187.774	196.704	279.601		234.92	134.219	164.37	172.722	246.81
-3.033	160.729	275.073	288.052	407.176		143.967	144.853	186.292	195.318	278.276		234.967	132.727	162.933	171.379	245.536
-2.987	159.631	273.949	286.983	406.148		144.013	143.775	185.245	194.326	277.338		235.013	131.667	161.912	170.43	244.635
-2.94	171.998	286.294	299.356	418.535		144.06	156.155	197.624	206.753	289.782		235.06	144.06	174.325	182.872	257.094
-2.893	177.154	291.431	304.465	423.628		144.107	161.3	202.734	211.818	294.795		235.107	149.196	179.417	187.911	262.081
-2.847	179.925	294.193	307.186	426.296		144.153	164.049	205.432	214.443	297.362		235.153	151.927	182.095	190.504	264.585
-2.8	181.165	295.422	308.366	427.435		144.2	165.264	206.587	215.523	298.365		235.2	153.119	183.225	191.537	265.521
-2.753	181.496	295.756	308.658	427.583		144.247	165.575	206.868	215.622	298.391		235.247	153.413	183.364	191.591	265.491
-2.707	181.045	295.307	308.136	427.117		144.293	165.091	206.318	215.102	297.804		235.293	152.9	182.89	191.029	264.855
-2.66	180.259	294.522	307.311	426.252		144.34	164.282	205.471	214.189	296.845		235.34	152.071	182.016	190.083	263.846
-2.613	179.207	293.476	306.234	425.142		144.387	163.21	204.365	213.05	295.652		235.387	150.982	180.899	188.907	262.623
-2.567	177.984	292.259	304.995	423.888		144.433	161.971	203.109	211.755	294.336		235.433	149.727	179.617	187.593	261.286
-2.52	176.649	290.927	303.651	422.527		144.48	160.621	201.751	210.371	292.944		235.48	148.367	178.248	186.199	259.874
-2.473	175.238	289.527	302.237	421.116		144.527	159.201	200.326	208.945	291.512		235.527	146.94	176.819	184.769	258.44
-2.427	173.779	288.071	300.787	419.666		144.573	157.736	198.866	207.487	290.07		235.573	145.472	175.37	183.325	256.995
-2.38	172.288	286.583	299.314	418.201		144.62	156.244	197.376	206.032	288.621		235.62	143.98	173.896	181.87	255.56
-2.333	170.775	285.072	297.826	416.728		144.667	154.734	195.883	204.565	287.19		235.667	142.474	172.414	180.42	254.151
-2.287	169.248	283.552	296.329	415.252		144.713	153.214	194.382	203.112	285.772		235.713	140.961	170.928	178.988	252.75
-2.24	167.713	282.008	294.824	413.785		144.76	151.689	192.885	201.663	284.367		235.76	139.445	169.451	177.566	251.378
-2.193	166.173	280.47	293.322	412.318		144.807	150.162	191.384	200.23	282.984		235.807	137.932	167.983	176.164	250.024
-2.147	164.631	278.919	291.815	410.851		144.853	148.637	189.898	198.8	281.613		235.853	136.423	166.524	174.78	248.705
-2.1	163.087	277.355	290.312	409.393		144.9	147.114	188.408	197.394	280.261		235.9	134.921	165.074	173.413	247.399
-2.053	161.545	275.799	288.812	407.943		144.947	145.596	186.922	195.99	278.926		235.947	133.425	163.631	172.062	246.113
-2.007	160.006	274.238	287.324	406.5		144.993	144.084	185.449	194.607	277.617		235.993	131.939	162.204	170.723	244.846
-1.96	159.787	274.015	287.11	406.294		145.04	143.868	185.237	194.408	277.429		236.04	131.727	161.997	170.541	244.666
-1.913	175.453	289.644	302.765	421.963		145.087	159.545	200.905	210.094	293.102		236.087	147.413	177.681	186.23	260.346
-1.867	179.118	293.3	306.379	425.539		145.133	163.192	204.506	213.632	296.58		236.133	151.044	181.267	189.741	263.777
-1.82	180.931	295.104	308.127	427.248		145.18	164.981	206.24	215.293	298.168		236.18	152.813	182.967	191.347	265.298
-1.773	181.554	295.725	308.706	427.791		145.227	165.579	206.798	215.791	298.612		236.227	153.391	183.5	191.821	265.701
-1.727	181.414	295.583	308.508	427.529		145.273	165.413	206.571	215.459	298.197		236.273	153.199	183.23	191.432	265.217
-1.68	180.781	294.956	307.83	426.807		145.32	164.755	205.87	214.697	297.374		236.32	152.521	182.511	190.633	264.34
-1.633	179.829	294.007	306.846	425.797		145.367	163.782	204.866	213.643	296.272		236.367	151.527	181.483	189.54	263.204
-1.587	178.668	292.852	305.666	424.589		145.413	162.603	203.658	212.401	295.003		236.413	150.335	180.257	188.275	261.9
-1.54	177.373	291.572	304.359	423.263		145.46	161.294	202.337	211.048	293.626		236.46	149.013	178.923	186.908	260.509
-1.493	175.99	290.19	302.971	421.872		145.507	159.9	200.935	209.64	292.217		236.507	147.611	177.514	185.493	259.084
-1.447	174.548	288.754	301.537	420.435		145.553	158.451	199.491	208.192	290.77		236.553	146.158	176.069	184.046	257.64
-1.4	173.068	287.28	300.065	418.978		145.6	156.968	198.011	206.732	289.331		236.6	144.673	174.603	182.593	256.203
-1.353	171.562	285.781	298.586	417.511		145.647	155.464	196.526	205.268	287.889		236.647	143.17	173.127	181.143	254.779
-1.307	170.039	284.261	297.084	416.039		145.693	153.946	195.021	203.806	286.458		236.693	141.659	171.645	179.701	253.374
-1.26	168.506	282.725	295.585	414.565		145.74	152.422	193.519	202.358	285.05		236.74	140.144	170.161	178.278	251.987
-1.213	166.966	281.185	294.079	413.091		145.787	150.895	192.022	200.915	283.655		236.787	138.629	168.686	176.864	250.628
-1.167	165.423	279.632	292.577	411.627		145.833	149.367	190.531	199.486	282.282		236.833	137.118	167.221	175.47	249.295
-1.12	163.879	278.076	291.079	410.172		145.88	147.843	189.036	198.072	280.919		236.88	135.612	165.764	174.093	247.977
-1.073	162.334	276.527	289.575	408.716		145.927	146.322	187.555	196.66	279.585		236.927	134.112	164.325	172.732	246.69
-1.027	160.792	274.965	288.083	407.267		145.973	144.806	186.078	195.27	278.256		236.973	132.622	162.882	171.395	245.412
-0.98	159.912	274.066	287.222	406.448		146.02	143.943	185.235	194.479	277.509		237.02	131.773	162.071	170.631	244.696
-0.933	173.202	287.334	300.517	419.756		146.067	157.246	198.536	207.825	290.868		237.067	145.09	175.395	183.99	258.066
-0.887	177.947	292.061	305.222	424.432		146.113	161.979	203.232	212.471	295.457		237.113	149.811	180.08	188.607	262.616
-0.84	180.453	294.56	307.669	426.834		146.16	164.463	205.665	214.828	297.744		237.16	152.277	182.482	190.931	264.849
-0.793	181.522	295.628	308.679	427.803		146.207	165.508	206.66	215.738	298.587		237.207	153.299	183.442	191.793	265.624
-0.747	181.668	295.767	308.779	427.842		146.253	165.627	206.725	215.729	298.505		237.253	153.396	183.483	191.739	265.487
-0.7	181.219	295.32	308.278	427.306		146.3	165.154	206.211	215.139	297.85		237.3	152.9	182.928	191.11	264.785
-0.653	180.384	294.497	307.407	426.405		146.347	164.298	205.319	214.193	296.85		237.347	152.025	182.02	190.12	263.745
-0.607	179.302	293.418	306.299	425.266		146.393	163.196	204.192	213.015	295.64		237.393	150.906	180.863	188.917	262.497
-0.56	178.057	292.177	305.039	423.992		146.44	161.935	202.915	211.701	294.308		237.44	149.633	179.571	187.596	261.135
-0.513	176.706	290.839	303.68	422.618		146.487	160.571	201.542	210.316	292.905		237.487	148.26	178.189	186.19	259.723
-0.467	175.285	289.425	302.266	421.197		146.533	159.143	200.107	208.881	291.466		237.533	146.826	176.76	184.753	258.284
-0.42	173.818	287.969	300.807	419.75		146.58	157.672	198.639	207.427	290.02		237.58	145.352	175.294	183.304	256.845
-0.373	172.321	286.471	299.327	418.289		146.627	156.174	197.162	205.957	288.577		237.627	143.855	173.824	181.845	255.408
-0.327	170.803	284.962	297.843	416.811		146.673	154.661	195.663	204.496	287.144		237.673	142.346	172.337	180.402	253.998
-0.28	169.273	283.435	296.34	415.341		146.72	153.138	194.167	203.039	285.733		237.72	140.832	170.857	178.967	252.605
-0.233	167.735	281.893	294.839	413.87		146.767	151.612	192.665	201.597	284.326		237.767	139.316	169.385	177.553	251.232
-0.187	166.191	280.348	293.332	412.398		146.813	150.084	191.169	200.16	282.94		237.813	137.803	167.913	176.147	249.885
-0.14	164.646	278.79	291.83	410.937		146.86	148.557	189.668	198.737	281.576		237.86	136.294	166.449	174.76	248.564
-0.093	163.101	277.239	290.321	409.484		146.907	147.033	188.182	197.327	280.231		237.907	134.791	165.004	173.4	247.265
-0.047	161.557	275.675	288.825	408.029		146.953	145.515	186.701	195.929	278.893		237.953	133.296	163.556	172.044	245.987
0	160.016	274.117	287.332	406.591		147	144.003	185.233	194.551	277.58		238	131.809	162.134	170.712	244.716
